# Supplementary material for: Structural plasticity enables evolution and innovation of RuBisCO assemblies
Source: Sci Adv. 2022 Aug 26;8(34):eadc9440. doi: 10.1126/sciadv.adc9440 (PMC9417184; doi:10.1126/sciadv.adc9440)
Supplement: Supplementary file 2 — Data file S1 [file sciadv.adc9440_data_file_s1.zip]

Archive with 1 entries (1 files):
- sciadv.adc9440_data_file_s1.xlsx
