# Supplementary material for: Structural plasticity enables evolution and innovation of RuBisCO assemblies
Source: Sci Adv. 2022 Aug 26;8(34):eadc9440. doi: 10.1126/sciadv.adc9440 (PMC9417184; doi:10.1126/sciadv.adc9440)
Supplement: Supplementary file 2 — Data file S1 [file sciadv.adc9440_data_file_s1.zip › sciadv.adc9440_data_file_s1.xlsx]

## Sheet: SAXS Samples Sequences
pSUMO plasmid (contains R. rubrum rubisco sequence):
ATGCATCATCACCATCACCACGACCAGTCATCTCGTTACGTCAATCTGGCGCTCAAGGAAGAGGATCTGATCGCCGGCGGCGAGCATGTGCTTTGTGCCTATATCATGAAGCCCAAGGCCGGATATGGCTATGTGGCGACCGCGGCGCATTTCGCCGCCGAGAGTTCGACGGGCACCAACGTCGAGGTCTGCACCACCGACGATTTCACCCGGGGCGTCGACGCCCTGGTCTATGAGGTGGACGAGGCCCGCGAGCTGACCAAGATCGCCTATCCGGTGGCTTTGTTCGACCGCAACATCACCGACGGCAAGGCGATGATCGCCTCGTTCCTGACGCTCACCATGGGAAACAACCAGGGTATGGGCGACGTGGAATACGCCAAGATGCACGATTTCTAT…
SAXS Sample Sequences:
Organism:	Sequence:
Thiocystis violascens	ATGGCCCTTGATCAATCCGCACGCTACTCCGATCTGAGCTTGACCGAGGCCGACTTGATTGCGGGGGGGAAGCACATCCTGGTAGCCTACAAAATGAAACCGAAAGGTGGCATTGGATACTTGGAAGCCGCGGCACATTTCGCGGCAGAGTCTTCGACAGGTACCAACGTCGAGGTTTCCACAACTGACGACTTCACTAAAGGGGTTGACGCACTTGTGTACTATATTGACGAGGCCAATGAAGATATGCGTATCGCGTACCCCCTTGATTTGTTTGACCGTAATATGACCGATGGACGTATGATGATCGTAAGCTTTCTGACACTTGTGATCGGGAACAATCAAGGGATGGGCGATATTGAGTATGGCCAGATGATTGACTTTCATATGCCGGATCGT…
Uncultured organism	ATGGACCAGAGCTCTCGTTACGTAAACCTCAATTTGAACGAAAAGGAATTAATTAACGCTGGTAACCATGTATTGGTTTACTATAAAATGTTGCCTAGTGACAAGTATTACAGCAATCCTAAGTCTCAAAATGACTATTTGGCGGCAGCCGCTCATTTCGCTGCAGAGTCTTCGACGGGAACCAACGTTGAAGTATCAACTACCGATGAGTTTACGAAATCAGTCGATGCTATTGTCTACGATGTAAAACCAGCGGAGGAGGAAATGCGCATTGCCTACCCACTGGAATTATTCGATCGTAACATCATTGACGGGCGTGCCATGATTGTTTCTTTCCTCACCCTTTGTATCGGCAATAATCAGGGTATGGGAGACATTGTGCATGCTAAAATGTATGAC…
Leptothrix ochracea	ATGGACCAATCATCCCGTTATGCCGATCTCTCTCTTAACGAGCAGGATCTGATGCAAGGTGGACGGCACATTTTGGTGGCGTACAAGATGAAACCAAAGGCCGGACACGGGTATTTGGAGGCTGCTGCCCATTTCGCAGCGGAATCCAGTACGGGCACGAATGTGGAAGTTAGCACAACAGATGATTTTACCAAGGGCGTGGACGCGCTGGTGTATTATATTGATGAGGCTACTGAGGACATGCGTATCGCCTATCCCATCGATTTATTCGACCGTAATGTAATCGATGGTCGGTTTATGTTAGTGTCTTTTCTGACGCTTGCGATCGGCAACAACCAGGGAATGGGTGATATCGAGCACGCGAAGATGATCGATTTCTACATGCCTGATCGGGTGATT…
Zetaproteobacteria TAG-1	ATGGATCAATCGAATCGCTATGCAGATTTGTCCCTGAAGGAAGAAGATCTGATTGCTGGAGGGAAGCATTTGTTGACCGCGTATAAGTTGAAGACTGCCCCAGGGTATGGTTTTCTTGAAGTTGCAGCTCACATCGCCGCGGAGAGTTCAACGGGTACGAACGTCGAAGTTAGTACTACTGACGATTTCACTCGTGGAGTCGACTGTATGGTCTACGAAATTGACGAAACAGCGTTTGAGGATGGGTTCGGGTTGTTCAAAGCAGCGTATCCGATTGAATTATTTGATATCAACATCACTGATGGACAGTATATGGTCAGCCAAATGCACTCACTCATTTTGGGGAATAACCAAGGCATGGGCGATCATGTAGGGCTTCGGCTTATGGATTTTATGGTT…
Thalassobius gelatinovorus	ATGGATCAGAGCAACCGTTACGCCCGCCTGGACTTAACAGAAGCGGACTTAATCGCTGGTGGCCGCCACGTTTTGGTAGCATACCATATGAAACCGAAGGCGGGATTTGGAGGGTACCTGGAGACTGCGGCCCATTTCGCAGCTGAATCCAGCACTGGGACGAATGTTGATGTCTCCACTACTGATGACTTTACCCGTGGTGTCGATGCACTGGTGTATGAGATCGATCCCGATAAGGAGTTAATGAAAATTGCATATCCCGTCGACCTGTTTGATCGGAATATCACGGATGGTCGCGCTATGATCTGTTCGTTTCTGACGCTCGCGATTGGAAATAATCAGGGTATGGGTGATGTTGAATACGCAAAGATGCACGACTTCTATGTACCACCGGCATAT…
Magnetospirillum magnetotacitcum	ATGGACCAGTCCAAGCGCTACGTCAATCTGGCGTTATCAGAGGCGGATCTGATTAAAGGCGGTCGCCACGTCCTTTGTGCATACCGCATGCGTCCTCGTCCTGGTCACGGCTATGTGGAGACTGCAGCACATTTCGCTGCGGAGAGCTCGACGGGAACGAATGTTGAGGTTTGTACGACGGACGATTTTACACGCGGAGTAGATGCACTTGTGTACGAAGTAGACGAGGCTGAGGGTCTGATGAAAATTGCATACCCCGTAGACCTTTTTGATCGTAATATTATCGACGGAAAGGCTATGATTGCCTCCTTCTTAACACTCACCGTGGGGAACAACCAGGGAATGTCTGATGTTGAGAACGCTAAAATGGAAGATTTTTACGTACCGCCAGAGTTTTTA…
Rhodovolvum sulfidophilum	ATGGACCAAAGCAATCGCTACGCCCGTCTGGATTTGGATGAAAAGGCTCTGATCGCTGGCGGACGGCATGTCCTTTGCGCATATACGATGACACCAAAAGGCGATGGCGATTACTTGGCAACTGCGGCACATTTTGCAGCAGAGTCTTCCACAGGTACCAACGTCGAGGTACACACGACGGATGACTTCACTAAGGGTGTAGATGCGTTAGTCTACGAAATCGATCCAGAGAACGGTGTGACGAAAATTGCTTACCCTGTTGAGCTTTTCGACCGTAACATCATTGATGGCCGGGCAATGCTGGCATCCTTTCTTACGCTGACCATCGGTAACAATCAGGGCATGGGTGATGTGGCACATGCCAAGATGCGGGATTTTTATGTGCCGCCAGCATATCTC…
Propionicicella superfundia	ATGGACCAATCGAACCGTTACGCCGATCTCAGTCTTGACGAGGCCGAGTTAATTCGGGGCGGGAATCATATTTTATGTGCCTATAAATTAAAACCAAAGGCCGGGACTGGATTTTTAGAGGCGGCCGCTCACTTTGCAGCTGAATCCTCGACTGGGACAAACGTCGAGGTATCGACTACGGATGACTTTACTAAGGGCGTAGACGCGTTGGTATACCACATTGATGAGGCAACTGAGGAGGTCCGGATTGCATACCCTTTGGAGCTCTTCGACCGTAACATTATCGATGGACGTATGATGCTCGTCAGTTTCCTGACGCTGACTATCGGAAATAATCAAGGGATGGGTGACATCGATCACGCCAAAATGTATGACTTCTATGTGCCCCGGCGGGCTATT…
Thiothrix nivea	ATGGATCAATCAGGGCGGTATGCTGATCTCTCCCTGAAAGAAGAAGATCTCATTGCAGGCGGTAAGCATATCTTAGTCGCCTACAAAATGAAACCGGCCGCCGGTTACGGGTACTTAGAAGTCGCCGCCCATTTCGCTGCGGAGTCCTCCACAGGTACAAATGTGGAGGTGTGTACCACGGACGATTTTACCAAGGGTGTCGACGCACTGGTATATCACATCGATGAAGCTACTGAGGAGATGCGCATCGCCTACCCGCTTGAGCTGTTCGACCGTAATGTAACTGACGGCCGTATGATGCTCGTGTCATTCCTGACCTTGGCGATCGGAAATAATCAGGGGATGGGTGATGTCGAGCATGCCAAAATGTACGATTTTTATATGCCAGAACGGGCGATC…
Verrucomicrobium sp. 3C	ATGGCTTATGACCAATCGCACCGCTATAGCAACCTGAAATTAGAAGAAGCGCGGCTTATCGCCGAGGGAAACCACGTTTTGTGCACTTACCGCCTGCAGCCTAAGCCGGGCCACGGATTTTTAGCAACTGCTGCCCACGTGGCTGCCGAGTCATCGACTGGCACCAACGTGGAAGTATCTACGACCGATGACTTTACCCGGGGCGTCGACGCGTTGGTATATGCAATTGATGAACATGCGCTCGGGGAAGACGGTGGGTTAATCAAATTAGCCTATCCCCTCGAGCTCTTCGACCGCAACATCACTGATGGTCGCATGATGTTAAGCCAATTTACAAGTCTCATCATTGGCAATAACCAGGGAATGGCAGATTTCACTTCGCTGCGCTTATTGGACGTC…
Thermopetrobacter sp. TC1	ATGGACCAAAGTAATCGCTATGCAGATTTATCACTCAAGGAAGAGGATCTCATTGAGGGTGGCCGTCATGTCCTCGCTGCCTACCGCATGAAGCCCATGCCAGGCTATGATTACTTGGCTACTGCGGCACATGTGGCCGCCGAGTCTTCCACCGGGACCAACGTGGAGGTAGTGACAACCGATGATTTTACACGCTCCGTGGATGCACTGGTTTACGAAATTGACGAAGAAAAAGAACTGATGAAAATCGCATACCCAATCGAGTTGTTTGATCGTAACGTAAAGGACGGTCGCGCCATGGTTGTATCAATGATGACATTGATGGTGGGAAATAACCAAGGAATGGGTGATGTGGAATATCTCAAGTTACTCGATTTTTACGTGCCACATGCGCTCATG…
Symbiodinium sp.	CTGGAACAAAGCTCACGCTATGCCGACCTCACTTTAGACGAGGCCGGGTCCTTACGTAATGGGGAGCACGTTTTAGTGGCGTATATCATGAAGCCAAAGATGGGATACGATTACTTGGCAACCGCTGCACACTTTGCCGCAGAGTCATGTACAGGCGCGCGTTCCACTGATGACGCGAAAGAGTCCGCGAATGCGGTGGTCTATTATATTGATGCCGACTCGCAAGAAATGCGTATTGCTTACCCCACTGTGCTGTTTGACAGCAATTTGACGGACGGACGTGACATGGTACGGAGTTTCTTGACATTGGCGATCGGGAACACTCAAGGCATGGAAGATGTGGAATTTGGTAAGATCTACGATTTCTATTTACCACCGTCGTTTCTGCGTTTACAAGAA…
Unidentified scaly snail isolate Monju endosymbiont	ATGGCCTTAGACCAATCTTCGCGTTATTCAGACCTTAGTCTTAAGGAGGAAGATTTGATCGCTGGCGGGCGCCACATTCTGTGTGCATATAAAATGAAACCAAAGGCTGGGCACGGATACCTGGAGGCCGCTGCGCATTTTGCCGCCGAATCATCGACGGGCACTAATGTTGAAGTCTGCACTACGGACGAGTTCACTAAGGGAGTGGACGCCCTCGTGTACCACATCGACGAAGCCAATGAAGATATGCGTATCGCATACCCTATTGAGCTTTTCGATCGCAATATCACTGACGGCCGGATGATGATGGTTTCCTTTTTGACACTGACTATTGGAAATAATCAGGGCATGGGCGATATCGAGTATGCAAAAATGATCGATTTCTATATGCCGAAGCGG…
Magnetospira sp. QH-2	ATGGATCAGAGCGATCGTTACGCCGACCTCAACCTCAACGAACAGGATCTCATTGCAGAGGGCGGCCACGTATTGGTTGCCTATATTATGAAGCCCAAGGAGGGCTTTGGCGATTACATCTCGACCGCCGCTCATTTTGCCGCGGAGTCTTCTACAGGGACAAACGTCGAGGTAAGTACTACCGATGATTTTACACGTGGAGTAGATGCGTTGGTCTATGAGATTGACGAGGCCAAAGAAGTCATGAAGATTGCTTATCCTGTCGACCTGTTTGACCGGAACATCATCGACGGCCGTGCCATGATCGCGTCTTTTCTGACTTTAACCATTGGAAATAATCAAGGTATGGGTGACGTCGAATATGCCAAGATGCACGATTTCTATGTTCCCCCAAAGTTT…
Magnetospirillum sp. 64-120	ATGGATCAATCAAAACGTTATTGTAACTTGGCCCTGAAGGAAGCTGACTTGATGTCACAGGGTAAGCACGTTCTCTGTGCGTACATCATCAAGCCCAAGCAGGGCTTCGAACCCATTGCAACCGCCGCTCATTTCGCCGCAGAATCGAGTACGGGAACAAATGTTGATGTTTGCACCACAGACGATTTTACCCGTGGTGTTGATGCACTGGTATATGAGATGACTGAGCAGGCGAACGGCGAATGGCTGATGAAAATCGCATACCCTAACGACTTATTTGACCGGAATGTGTCAGATGGTCGCGCTATGATCGTAAGTTTCCTGACTCTCACCATCGGAAACAATCAGGGCATGAGTGATGTTGAGTACGCGAAAATGCACGACTTCTGGGTGCCACCT…
Desulfotomaculum putei	ATGGCATTCCTTTATAATCAGTCAAGTCGTTATATTAATCTGGACTTAAAGGAAAAGGAACTTATCGACGGTGGAAAACATGTACTGTGTGCCTACATCATGAAGCCAAAGCAGGGCTTCGGGCACATGGAGGTCGCTGCGCATTTTGCTGCCGAGAGCAGCACAGGGACCAACGTGGAGGTGTGCACTACTGACGATTTTACCAAGTCGGTGGACGCGATCGTATATGAATTGTCAGAGACAGATAGCGGCGACTACCTCATGAAAATTGCCTATCCCCTCGACCTCTTCGATCGCAATATTATTGACGGCCGCGCTATGATGGTCAGCTTTCTCACACTTGCCATTGGGAATAATCAGGGAATGGGTGATGTGGAGTACGCCAAACTCCATGATTTC…
Hoeflea sp. BRH_c9	ATGGATCAATCGAATCGTTACGCCAACCTTAACCTGAAGGAGGCAGATTTGATCGCCGGAGATCGGCACGTTTTATGCGCGTACGTTATGAAACCAAAGAAAGGGTTCGGAGGTTACCTGGAGACTGCCGCCCACTTTGCGGCCGAGTCTTCCACCGGGACTAACGTCGAAGTTTCAACGACAGACGATTTCACGCGCGGTGTAGACGCTATTGTTTATGAGATCGACGAGGCCAAAGAAATCATGAAAATCGCTTATCCTGTTGAACTGTTTGATCGTAACATCATTGACGGGCGGGCCATGATCGCCTCCTTTTTAACGCTTACAATCGGGAACAACCAGGGTATGGGCGACGTCGAGTACGGCAAAATGCATGATTTTTACATGCCGCCGAGCCTC…
Thiomonas sp. CB2	ATGGCACATGACCAAAGTTCCCGTTATGCCAATTTAGACCTTAAAGAGAGCGACTTGATTGCGGGCGGGAAGCATATTTTAGTTGCCTACAAGATGAAACCAAAAGCGGGATATGACTACTTGGCTACAGCCGCGCACTTTGCAGCGGAAAGCTCAACGGGCACCAATGTGGAAGTCAGTACAACGGATGATTTTACTAAAGGCGTGGATGCATTGGTCTATTACATTGATGAGGCTACCGAAGATATGCGCATCGCCTACCCAATTGAATTATTTGACCGCAACGTTATCGACGGGCGTTTTATGATCGTTAGTTTCTTGACTTTGGTTATTGGCAACAACCAAGGAATGGGCGACGTTGAATACGGAAAGATGATCGATTTTTATGTCCCAGAACGT…
Sulfur-oxidizing symbionts	ATGGCACTTGACCAAACCAATCGTTACAGTGACCTCTCGCTCAAGGAAGATGAATTGATTGCTTCTGGGGACTATGTTCTGTGCGCATATTTGATGAAACCAAAATCGGGATATGGATACTTGGAAGCGGCGGCACACTTTGCTGCAGAGAGCAGCACCGGTACCAATGTCGAAGTTTCTACAACAGATGATTTTACTAAGGGAGTAGATGCGCTTGTGTACGAGATTGACGAGGCGAAAGAATTAATGAAGATCGCATATCCCGTAGATTTATTTGACATCAACATCATTGACGGCCGCGCCATGCTTGCATCTTTTTTGACGTTAACGATCGGAAACAACCAAGGAATGGGTGACATTGAATACGCGAAGATGTTAGATTTCTACATGCCTCCTAAG…
Dechloromonas aromatica	ATGGATCAATCTAATCGGTACGCAGATCTTAGCCTTACGGAAGCTGAGCTGATCGCTGGCGGGCAACATATTCTCTGTGCTTATAAAATGAAGCCTAAAGCGGGGCACCGCTACCTGGAGGCTGCGGCTCACTTCGCAGCGGAGAGCTCTACTGGCACCAATGTAGAGGTGTGTACAACCGATGAATTTACAAAAGGCGTGGACGCTCTTGTCTACCACATCGATGAAGCTTCGGAGGACATGCGCATTGCTTACCCCCTTGATCTCTTCGATCGCAATATGACGGACGGGCGTATGATGATGGCATCCTTCCTCACTCTCACAATCGGAAACAATCAGGGGATGGGTGACATCGAGCATGCCAAGATGGTAGATTTTTATGTACCTCGGCGTGGTATT…
Ectothiorhodospira mobilis	ATGGATCAGAGTTCCCGCTACGCGCGGTTAGATTTAAACGAAGGAGACTTAATCCGCGGCGGCCGGCACGTCTTATGTGCGTACCTTATGAAGCCGCGCGAAGGGTTTGGAGATTATCTCTCAACAGCGGCACATTTCGCAGCGGAGAGCTCGACCGGAACTAATGTAGAAGTATCGACTACAGATGATTTCACGCGTGGCGTCGACGCATTGGTATATGAAATCGATGAGGCGAAGGAGCTCATGAAAATCGCGTACCCAATCGAATTGTTTGATCGGAACATCAAAGATGGACGCGCGATGATCGCAAGCTTCCTGACTCTGACAATCGGGAATAACCAGGGGATGGGTGATGTCGAATACGCTAAGATGCTTGATTTTTATATGCCGCCGGCGCTC…
Roseospirillum parvum	ATGGATCAAAGTAGTCGCTACGCCGACCTTTCGTTGAAAGAGGATGAACTTATCAAGGGCGGTCAGCACATCCTTTGCGCTTATCAGATGAAGCCCAAATCGGGACATGGATATCTTGAGGCAGCTGCCCACTTTGCAGCGGAAAGTTCGACGGGTACAAACGTAGATGTTTCGACGACCGACGATTTTACCAAGGGAGTTGATGCTCTCGTGTATGAGATTGACGAGGCGAACGAGGTGATGAAAATCGCGTACCCACTTGACTTATTCGACCGTAACATCACAGACGGTCGGATGATGATCGTAAGTTTCCTGACACTTACCATCGGCAATAACCAAGGCATGGGTGACATTGAATACGCTAAGATGTTGGACTTCCATGTACCACCACGGGCAATC…
Gallionella sp. GWS1B	ATGGATCAGTCAAATCGTTATGCGGACTTGTCTCTGAAAGAAGAAGATTTAATCAAGGGCGGAAACCATATCTTAGTTGCCTATACTATGGAGCCTGCGGCGGGTGTCGGCTATCTGGAAGCCGCAGCACACATTGCGGCAGAAAGCTCCACCGGCACTAACGTCGAAGTAAGTACCACGGATGAATTCACAAAAGGCGTTGATGCATTGGTGTACTTTATTGACGAAGCGAAGGGCATCATGAAGGTCGCCTACCCAAACGATTTGTTTGACCGTAACGTAACGGATGGCCGCGTGATGATCGTTTCTTTTTTAACTCTCTGCATTGGTAATAACCAGGGAATGGGGGACATTGCGAACCTTCAGATGCAGGACTTTTACGTTCCGCCGCGTATGTTG…
Insolitispirillum peregrinum	ATGGATCAAAGTAGCCGCTATGCCAATCTGTCGCTTCGGGAGAGTGATCTTATCGCGGGCGGGCGCCATGTACTTTGCGCGTATCATCTCAAGCCAAAGGCAGGACACGGCTATCTGTCCGCAGCTGCCCATTTTGCAGCAGAGTCTTCGACGGGGACTAACGTAGAAGTATGTACCACGGATGACTTCACACGCGCAGTGGACGCGCTTGTTTACCAGATCGATGAGGCTCGTGAACTCGTAAAAATCGCGTTTCCCCTCGATTTGTTTGATCGGAATATTACGGATGGCAAAGCCATGGTGTCCTCGTTTCTGACATTAGCCGTAGGAAATAATCAGGGGATGGGAGACATTGAATATGCAAAGCTCCAAGATTTCTACATTCCACCAGCGTACTTA…
Rhodobacteraceae_10_405	ATGGATCAGAGTGACCGTTACAGTGATCTGTCGTTAAAGGAGGCTGATCTCATGAAGGGTGGCCGGCATGTTTTATGCGCCTATATCATGAAACCAAAAGCGGGGCACGGTTTTTTGGAAACAGCGGCACACTTCGCGGCTGAAAGCAGCACAGGCACAAATGTCGAAGTTGTAACAACCGATGATTTCACGCGTGGTGTCGACGCATTAGTCTATGAGATTAATGAAGCGACCGGACTTATGAAGATCGCTTACCCAGTTGAACTCTTTGACCATAACATCACCGACGGCCGCGCAATGTTATGCAGTTTCCTCACCTTAACTATTGGCAACAACCAAGGAATGGGTGATATTGAGTACGCTAAGATGCACGACTTTTGGATGCCCCCGGTATACCTC…
Rhodosprillum rubrum	ATGCATCATCACCATCACCACGACCAGTCATCTCGTTACGTCAATCTGGCGCTCAAGGAAGAGGATCTGATCGCCGGCGGCGAGCATGTGCTTTGTGCCTATATCATGAAGCCCAAGGCCGGATATGGCTATGTGGCGACCGCGGCGCATTTCGCCGCCGAGAGTTCGACGGGCACCAACGTCGAGGTCTGCACCACCGACGATTTCACCCGGGGCGTCGACGCCCTGGTCTATGAGGTGGACGAGGCCCGCGAGCTGACCAAGATCGCCTATCCGGTGGCTTTGTTCGACCGCAACATCACCGACGGCAAGGCGATGATCGCCTCGTTCCTGACGCTCACCATGGGAAACAACCAGGGTATGGGCGACGTGGAATACGCCAAGATGCACGATTTCTAT…
Rhodospirillaceae bacterium BRHc57	ATGGACCAGTCCAACCGTTACGCCAACCTCAGTCTTCGGGAAGAAGATCTCATCGCTGGAGGTAAGCACGTTTTGTGTGCATACATTATGAAGCCTAAAGCTGGATACGGGTATTTGGAGAGTGCGGCTCACTTCGCAGCTGAGTCGTCGACCGGCACAAACGTGGAAGTGTGCACAACAGATGATTTCACCCGCGGGGTCGATGCGCTCGTTTACGAGATTGACGAGGCAAATGAACTGATGAAGATCGCATACCCGGTGGACCTCTTTGACCGCAACATCATCGACGGACGCGCTATGCTTGCGAGTTTTCTCACTTTAGCTATCGGAAACAACCAGGGCATGGGTGACATCGAATACGCTAAAATCCACGATGTCTATTTTCCACCCTGTTACCTC…
Sulfurivirga caldicuralii	ATGGACCAGTCGAATCGTTACGCGAACTTAGATTTGAAGGAGGAGGACTTGATTAATGGAGGCCGGCATATGCTCGTCGCGTACCGCATGAAACCGGCGCCCGGATACGGTTTTCTGGAAGTAGCCGCGCATATCGCTGCAGAAAGTAGTACTGGTACTAATGTTGAAGTTAGTACCACCGATGACTTCACCCGGGGTGTGGACGCATTAGTATATGAAATCGATGAGACTGCTTTCGGTGATCAGGGAGGACTTTTGAAGATTGCATACCCTGTAGAACTTTTCGACCACAATCTTATCGATGATAAACATCCGGTGTCGCATATGTGGTCACTTGTGCTCGGAAACAACCAAGGTATGGGCGATCATTTAGGATTGCGGATGTTGGATTTCTACTTA…

## Sheet: 2-to-6 Sequences
Note: Synthesized gene with five mutations with Twist Biosciences, additional two mutations added per Site-Directed Mutagenesis protocol in Methods.
Ip 2-to-6 Twist Synthesized Gene
Gene:	Twist Sequence:
Ip 2-to-6 5SDM	ATG GAT CAA AGC TCA CGT TAT GCG AAC CTG TCG CTT CGT GAA TCA GAC CTG ATT GCT GGG GGC CGC CAT GTA TTG TGT GCA TAC CAT TTG AAG CCG AAA GCT GGT CAC GGT TAT CTT TCC GCT GCA GCG CAC TTT GCA GCC GAA TCT TCA ACG GGA ACG AAC GTC GAA GTC TGT ACG ACA GAC GAC TTC ACT CGC GCG GTC GAC GCG TTA GTT TAC CAG ATC GAT GAG GCT CGT GAA CTG GTG AAA ATC GCT TTT CCG CTT GAC CTG TTT GAT CGC AAT ATT ACC GAT GGG CGC GCA ATG…
Ip 2-to-6 SDM Primers
Mutation:	Tm:	Sequence:
A134R	79.78	ggaccatcgaataagcgcaggtaagccggggg
A134R	79.78	cccccggcttacctgcgcttattcgatggtcc
G151E	78.76	cgttttgacggggacgttccaaaacacgccacatg
G151E	78.76	catgtggcgtgttttggaacgtccccgtcaaaacg
Ip 2-to-6 Protein Sequence:
MDQSSRYANLSLRESDLIAGGRHVLCAYHLKPKAGHGYLSAAAHFAAESSTGTNVEVCTTDDFTRAVDALVYQIDEARELVKIAFPLDLFDRNITDGRAMVSSFLTLAVGNNQGMGDIEYAKLQDFYIPPAYLRLFDGPALNIAHMWRVLERPRQNGGMVVGTIVKPKLGLRPQPFADACYQFWLGGDFIKNDEPQGNQTFAPFRETHCAVADALRRAQDKTGEPKLFSANITADDPFEMLARGEYVLKTFGENADHVAFLVDGFVAGPTAVSLVRRQFPQQFLHYHRAGHGAITSPQSKRGYTAFCHLKLSRLQGASGIHTGTMGFGKMEGERTDRMIAYMLEQQAADGPYFHQPWQGMLSTTPIVSGGMNALRLPAFFSNLGHANVIQTSGGGVFGH…

## Sheet: Gallionella SDM Primers
GWS1B Gallionella sp. SDM Primers
Mutation:	Tm:	Sequence:
R98A	78.97	aaagaaacgatcatcacggcgccatccgttacgttacg
R98A	78.97	cgtaacgtaacggatggcgccgtgatgatcgtttcttt
R131A	78.72	catcaaacagctgcaacatcgccggcggaacgtaaaagtcc
R131A	78.72	ggacttttacgttccgccggcgatgttgcagctgtttgatg
